# Supplementary material for: Translocation of the neonicotinoid seed treatment clothianidin in maize
Source: PLoS One. 2017 Mar 10;12(3):e0173836. doi: 10.1371/journal.pone.0173836 (PMC5345846; doi:10.1371/journal.pone.0173836)
Supplement: S2 Dataset — (XLSX) [file pone.0173836.s002.xlsx]

## Sheet: 2014_2015_RootRatings
Year	Date	Days_Post_Planting	Block	Plot	Root_Rating	Treatment
2015	2015-07-23	78	A	1A	0.1	Naked
2015	2015-07-23	78	A	1A	0.15	Naked
2015	2015-07-23	78	A	1A	0.05	Naked
2015	2015-07-23	78	A	1A	0.05	Naked
2015	2015-07-23	78	A	1A	0.05	Naked
2015	2015-07-23	78	B	1B	0.05	Naked
2015	2015-07-23	78	B	1B	0.15	Naked
2015	2015-07-23	78	B	1B	0.15	Naked
2015	2015-07-23	78	B	1B	0.1	Naked
2015	2015-07-23	78	B	1B	0.1	Naked
2015	2015-07-23	78	C	1C	0.25	Fungicide
2015	2015-07-23	78	C	1C	0.15	Fungicide
2015	2015-07-23	78	C	1C	0.25	Fungicide
2015	2015-07-23	78	C	1C	0.5	Fungicide
2015	2015-07-23	78	C	1C	0.5	Fungicide
2015	2015-07-23	78	D	1D	0.3	Low
2015	2015-07-23	78	D	1D	0.35	Low
2015	2015-07-23	78	D	1D	0.15	Low
2015	2015-07-23	78	D	1D	1.5	Low
2015	2015-07-23	78	D	1D	2	Low
2015	2015-07-23	78	A	2A	0.25	Low
2015	2015-07-23	78	A	2A	0.1	Low
2015	2015-07-23	78	A	2A	0.1	Low
2015	2015-07-23	78	A	2A	0.3	Low
2015	2015-07-23	78	A	2A	0.1	Low
2015	2015-07-23	78	B	2B	0.15	High
2015	2015-07-23	78	B	2B	0.1	High
2015	2015-07-23	78	B	2B	0.05	High
2015	2015-07-23	78	B	2B	0.3	High
2015	2015-07-23	78	B	2B	0.1	High
2015	2015-07-23	78	C	2C	0.15	High
2015	2015-07-23	78	C	2C	0.1	High
2015	2015-07-23	78	C	2C	0.1	High
2015	2015-07-23	78	C	2C	0.05	High
2015	2015-07-23	78	C	2C	0.25	High
2015	2015-07-23	78	D	2D	2.5	Fungicide
2015	2015-07-23	78	D	2D	1.5	Fungicide
2015	2015-07-23	78	D	2D	1.75	Fungicide
2015	2015-07-23	78	D	2D	0.2	Fungicide
2015	2015-07-23	78	D	2D	0.15	Fungicide
2015	2015-07-23	78	A	3A	0.1	High
2015	2015-07-23	78	A	3A	0.15	High
2015	2015-07-23	78	A	3A	0.1	High
2015	2015-07-23	78	A	3A	0.15	High
2015	2015-07-23	78	A	3A	0.05	High
2015	2015-07-23	78	B	3B	0.1	Low
2015	2015-07-23	78	B	3B	0.1	Low
2015	2015-07-23	78	B	3B	0.3	Low
2015	2015-07-23	78	B	3B	0.15	Low
2015	2015-07-23	78	B	3B	0.1	Low
2015	2015-07-23	78	C	3C	0.15	Low
2015	2015-07-23	78	C	3C	0.1	Low
2015	2015-07-23	78	C	3C	0.4	Low
2015	2015-07-23	78	C	3C	0.5	Low
2015	2015-07-23	78	C	3C	0.5	Low
2015	2015-07-23	78	D	3D	0.25	Naked
2015	2015-07-23	78	D	3D	0.2	Naked
2015	2015-07-23	78	D	3D	0.3	Naked
2015	2015-07-23	78	D	3D	0.15	Naked
2015	2015-07-23	78	D	3D	0.35	Naked
2015	2015-07-23	78	A	4A	0.15	Fungicide
2015	2015-07-23	78	A	4A	0.25	Fungicide
2015	2015-07-23	78	A	4A	0.15	Fungicide
2015	2015-07-23	78	A	4A	0.3	Fungicide
2015	2015-07-23	78	A	4A	0.1	Fungicide
2015	2015-07-23	78	B	4B	0.1	Fungicide
2015	2015-07-23	78	B	4B	0.1	Fungicide
2015	2015-07-23	78	B	4B	0.1	Fungicide
2015	2015-07-23	78	B	4B	0.05	Fungicide
2015	2015-07-23	78	B	4B	0.1	Fungicide
2015	2015-07-23	78	C	4C	0.1	Naked
2015	2015-07-23	78	C	4C	0.35	Naked
2015	2015-07-23	78	C	4C	0.75	Naked
2015	2015-07-23	78	C	4C	0.15	Naked
2015	2015-07-23	78	C	4C	0.3	Naked
2015	2015-07-23	78	D	4D	0.15	High
2015	2015-07-23	78	D	4D	0.2	High
2015	2015-07-23	78	D	4D	0.1	High
2015	2015-07-23	78	D	4D	0.1	High
2015	2015-07-23	78	D	4D	0.1	High
2014	2014-07-24	79	A	1A	0.05	Fungicide
2014	2014-07-24	79	A	1A	0.05	Fungicide
2014	2014-07-24	79	A	1A	0	Fungicide
2014	2014-07-24	79	A	1A	0	Fungicide
2014	2014-07-24	79	B	1B	0	Naked
2014	2014-07-24	79	B	1B	0	Naked
2014	2014-07-24	79	B	1B	0.05	Naked
2014	2014-07-24	79	B	1B	0	Naked
2014	2014-07-24	79	C	1C	0	Low
2014	2014-07-24	79	C	1C	0	Low
2014	2014-07-24	79	C	1C	0	Low
2014	2014-07-24	79	C	1C	0.05	Low
2014	2014-07-24	79	D	1D	0.05	Fungicide
2014	2014-07-24	79	D	1D	0.05	Fungicide
2014	2014-07-24	79	D	1D	0.05	Fungicide
2014	2014-07-24	79	D	1D	0.05	Fungicide
2014	2014-07-24	79	A	2A	0.05	Low
2014	2014-07-24	79	A	2A	0.05	Low
2014	2014-07-24	79	A	2A	0	Low
2014	2014-07-24	79	A	2A	0.05	Low
2014	2014-07-24	79	B	2B	0	Fungicide
2014	2014-07-24	79	B	2B	0	Fungicide
2014	2014-07-24	79	B	2B	0	Fungicide
2014	2014-07-24	79	B	2B	0	Fungicide
2014	2014-07-24	79	C	2C	0	Naked
2014	2014-07-24	79	C	2C	0	Naked
2014	2014-07-24	79	C	2C	0	Naked
2014	2014-07-24	79	C	2C	0	Naked
2014	2014-07-24	79	D	2D	0	Low
2014	2014-07-24	79	D	2D	0	Low
2014	2014-07-24	79	D	2D	0	Low
2014	2014-07-24	79	D	2D	0	Low
2014	2014-07-24	79	A	3A	0	High
2014	2014-07-24	79	A	3A	0	High
2014	2014-07-24	79	A	3A	0	High
2014	2014-07-24	79	A	3A	0	High
2014	2014-07-24	79	B	3B	0	High
2014	2014-07-24	79	B	3B	0	High
2014	2014-07-24	79	B	3B	0	High
2014	2014-07-24	79	B	3B	0	High
2014	2014-07-24	79	C	3C	0	Fungicide
2014	2014-07-24	79	C	3C	0.1	Fungicide
2014	2014-07-24	79	C	3C	0	Fungicide
2014	2014-07-24	79	C	3C	0.1	Fungicide
2014	2014-07-24	79	D	3D	0.05	Naked
2014	2014-07-24	79	D	3D	0	Naked
2014	2014-07-24	79	D	3D	0	Naked
2014	2014-07-24	79	D	3D	0	Naked
2014	2014-07-24	79	A	4A	0	Naked
2014	2014-07-24	79	A	4A	0	Naked
2014	2014-07-24	79	A	4A	0	Naked
2014	2014-07-24	79	A	4A	0	Naked
2014	2014-07-24	79	B	4B	0.05	Low
2014	2014-07-24	79	B	4B	0.05	Low
2014	2014-07-24	79	B	4B	0	Low
2014	2014-07-24	79	B	4B	0	Low
2014	2014-07-24	79	C	4C	0	High
2014	2014-07-24	79	C	4C	0	High
2014	2014-07-24	79	C	4C	0.15	High
2014	2014-07-24	79	C	4C	0.05	High
2014	2014-07-24	79	D	4D	0	High
2014	2014-07-24	79	D	4D	0.15	High
2014	2014-07-24	79	D	4D	0	High
2014	2014-07-24	79	D	4D	0.1	High

## Sheet: Key
Variable	Description
Year	Year of study
Date	Date at which root ratings were recorded
Days_Post_Planting	Days after planting
Block	Block the plot was in
Plot	Plot that the sample was removed from
Root_Rating	Root damage rated on the Oleson 0-3 scale
Treatment	Seed treatment application rate (Naked, Fungicide, Low, High)
