# Supplementary material for: Translocation of the neonicotinoid seed treatment clothianidin in maize
Source: PLoS One. 2017 Mar 10;12(3):e0173836. doi: 10.1371/journal.pone.0173836 (PMC5345846; doi:10.1371/journal.pone.0173836)
Supplement: S3 Dataset — (XLSX) [file pone.0173836.s003.xlsx]

## Sheet: 2014_2015_Stand_Final
Treatment	Block	Plot	Plants_Per_Hectare	Year
Fungicide	4	1D	11634.8	2014
Fungicide	4	1D	12339.9	2014
Fungicide	1	1A	12516.2	2014
Fungicide	1	1A	12692.5	2014
Fungicide	2	2B	13397.7	2014
Fungicide	2	2B	13221.4	2014
Fungicide	3	3C	13045.1	2014
Fungicide	3	3C	13045.1	2014
Fungicide	3	1C	13750.2	2015
Fungicide	4	2D	13750.2	2015
Fungicide	1	4A	12692.5	2015
Fungicide	2	4B	13045.1	2015
Fungicide	3	1C	14102.8	2015
Fungicide	4	2D	13750.2	2015
Fungicide	1	4A	13045.1	2015
Fungicide	2	4B	13045.1	2015
High	1	3A	11634.8	2014
High	1	3A	17099.6	2014
High	2	3B	12163.7	2014
High	2	3B	12339.9	2014
High	3	4C	10224.5	2014
High	3	4C	10400.8	2014
High	4	4D	13045.1	2014
High	4	4D	16570.8	2014
High	2	2B	13045.1	2015
High	3	2C	13397.7	2015
High	1	3A	14102.8	2015
High	4	4D	14455.4	2015
High	2	2B	13045.1	2015
High	3	2C	14455.4	2015
High	1	3A	14102.8	2015
High	4	4D	13397.7	2015
Low	3	1C	12692.5	2014
Low	3	1C	10753.4	2014
Low	1	2A	16218.2	2014
Low	1	2A	16570.8	2014
Low	4	2D	12868.8	2014
Low	4	2D	13397.7	2014
Low	2	4B	19215.1	2014
Low	2	4B	15160.5	2014
Low	4	1D	13045.1	2015
Low	1	2A	10577.1	2015
Low	2	3B	12692.5	2015
Low	3	3C	11987.4	2015
Low	4	1D	12339.9	2015
Low	1	2A	11282.2	2015
Low	2	3B	13045.1	2015
Low	3	3C	12692.5	2015
Naked	2	1B	19391.3	2014
Naked	2	1B	19567.6	2014
Naked	3	2C	8990.53	2014
Naked	3	2C	9519.38	2014
Naked	4	3D	9519.38	2014
Naked	4	3D	11282.2	2014
Naked	1	4A	14807.9	2014
Naked	1	4A	13573.9	2014
Naked	1	1A	12339.9	2015
Naked	2	1B	11987.4	2015
Naked	4	3D	14455.4	2015
Naked	3	4C	11634.8	2015
Naked	1	1A	15513.1	2015
Naked	2	1B	13750.2	2015
Naked	4	3D	15160.5	2015
Naked	3	4C	12339.9	2015

## Sheet: Key
Variable	Description
Treatment	Seed treatment application rate (Naked, Fungicide, Low, High)
Block	Block the plot was in
Plot	Plot that the sample was removed from
Plants_Per_Hectare	Number of plants per hectare
Year	Year of study
