# Supplementary material for: Translocation of the neonicotinoid seed treatment clothianidin in maize
Source: PLoS One. 2017 Mar 10;12(3):e0173836. doi: 10.1371/journal.pone.0173836 (PMC5345846; doi:10.1371/journal.pone.0173836)
Supplement: S4 Dataset — (XLSX) [file pone.0173836.s004.xlsx]

## Sheet: 2014_2015_Yield
Year	Plot	Kg_Per_Hectare	Treatment	Block
2015	2D	9949.36	Fungicide	D
2015	2D	10735.7	Fungicide	D
2015	4A	11108	Fungicide	A
2015	4A	14040.1	Fungicide	A
2015	4B	11984.8	Fungicide	B
2015	4B	14616.2	Fungicide	B
2015	2B	12234.2	High	B
2015	2B	14938.8	High	B
2015	2C	11615	High	C
2015	2C	14472.9	High	C
2015	3A	12628.6	High	A
2015	3A	14508.1	High	A
2015	4D	12343.9	High	D
2015	4D	13387	High	D
2015	2A	11929.7	Low	A
2015	2A	13139.7	Low	A
2015	3B	13361.8	Low	B
2015	3B	13569.6	Low	B
2015	3C	14425.9	Low	C
2015	3C	14111.4	Low	C
2015	1A	13565	Naked	A
2015	1A	15619.1	Naked	A
2015	1B	13355.3	Naked	B
2015	1B	11415.4	Naked	B
2015	3D	12144.3	Naked	D
2015	3D	12257.6	Naked	D
2015	4C	14351.7	Naked	C
2015	4C	12565.8	Naked	C
2014	1A	13695.4	Fungicide	A
2014	1A	10939.6	Fungicide	A
2014	1B	14674.2	Naked	B
2014	1B	14588.9	Naked	B
2014	1C	16238.9	Low	C
2014	1C	14187.7	Low	C
2014	1D	14372	Fungicide	D
2014	1D	11830.6	Fungicide	D
2014	2A	12526.3	Low	A
2014	2A	15031.5	Low	A
2014	2B	14844.9	Fungicide	B
2014	2B	14503.6	Fungicide	B
2014	2C	11452.7	Naked	C
2014	2C	15469.7	Naked	C
2014	2D	11217.2	Low	D
2014	2D	14196.7	Low	D
2014	3A	13361.3	High	A
2014	3A	11858.2	High	A
2014	3B	14503.6	High	B
2014	3B	16465.8	High	B
2014	3C	15384.2	Fungicide	C
2014	3C	14358.6	Fungicide	C
2014	3D	12093.5	Naked	D
2014	3D	13232.7	Naked	D
2014	4A	11357.1	Naked	A
2014	4A	12860.3	Naked	A
2014	4B	14077	Low	B
2014	4B	14503.6	Low	B
2014	4C	14016.8	High	C
2014	4C	15811.6	High	C
2014	4D	13057.5	High	D
2014	4D	10866.6	High	D

## Sheet: Sheet1
Variable	Description
Year	Year study was conducted in
Plot	Plot that the sample was removed from
Kg_Per_Hectare	Kg of maize per hectare
Treatment	Seed treatment application rate (Naked, Fungicide, Low, High)
Block	Block the plot was in
